# Supplementary material for: Infrared Spectroscopy of Fluorenyl Cations at Cryogenic Temperatures
Source: J Phys Chem Lett. 2023 Dec 8;14(50):11313–7. doi: 10.1021/acs.jpclett.3c02928 (PMC10749476; doi:10.1021/acs.jpclett.3c02928)
Supplement: Supplementary file 2 — jz3c02928_si_002.xyz [file jz3c02928_si_002.xyz]

Fl+ singlet
Charge=+1, Multiplicity=+1
 C    0.000000    3.033613   -1.114347
 C    0.000000    1.670838   -1.482455
 C    0.000000    0.742800   -0.489802
 C    0.000000    1.154334    0.870861
 C    0.000000    2.498850    1.224741
 C    0.000000    3.442965    0.205794
 H    0.000000    4.496274    0.442159
 H    0.000000    2.801509    2.262830
 C    0.000000    0.000000    1.682259
 C    0.000000   -1.154334    0.870861
 C    0.000000   -0.742800   -0.489802
 C    0.000000   -1.670838   -1.482455
 C    0.000000   -3.033613   -1.114347
 C    0.000000   -3.442965    0.205794
 C    0.000000   -2.498850    1.224741
 H    0.000000   -2.801509    2.262830
 H    0.000000   -4.496274    0.442159
 H    0.000000   -3.781318   -1.895503
 H    0.000000   -1.396229   -2.527412
 H    0.000000    1.396229   -2.527412
 H    0.000000    3.781318   -1.895503
 H    0.000000    0.000000    2.764793

Fl+ triplet
Charge=+1, Multiplicity=+3
 C    0.000000    2.969599   -1.179192
 C    0.000000    1.639962   -1.500097
 C    0.000000    0.706702   -0.454007
 C    0.000000    1.145601    0.926734
 C    0.000000    2.499120    1.224869
 C    0.000000    3.394548    0.173063
 H    0.000000    4.455665    0.380320
 H    0.000000    2.847660    2.247315
 C    0.000000    0.000000    1.764639
 C    0.000000   -1.145601    0.926734
 C    0.000000   -0.706702   -0.454007
 C    0.000000   -1.639962   -1.500097
 C    0.000000   -2.969599   -1.179192
 C    0.000000   -3.394548    0.173063
 C    0.000000   -2.499120    1.224869
 H    0.000000   -2.847660    2.247315
 H    0.000000   -4.455665    0.380320
 H    0.000000   -3.716507   -1.959428
 H    0.000000   -1.318876   -2.531690
 H    0.000000    1.318876   -2.531690
 H    0.000000    3.716507   -1.959428
 H    0.000000    0.000000    2.842701
 
PhFl+ singlet
Charge=+1, Multiplicity=+1
 C    2.615374    3.007294    0.160358
 C    2.945331    1.646417    0.084807
 C    1.927984    0.738399    0.020618
 C    0.580686    1.164047    0.022559
 C    0.263864    2.510027    0.143701
 C    1.300419    3.432943    0.196623
 H    1.078690    4.486219    0.281649
 H   -0.760326    2.842297    0.218557
 C   -0.270605    0.000000    0.000000
 C    0.580686   -1.164047   -0.022559
 C    1.927984   -0.738399   -0.020618
 C    2.945331   -1.646417   -0.084807
 C    2.615373   -3.007295   -0.160358
 C    1.300418   -3.432943   -0.196623
 C    0.263864   -2.510027   -0.143701
 H   -0.760327   -2.842297   -0.218557
 H    1.078689   -4.486219   -0.281649
 H    3.409817   -3.738669   -0.211089
 H    3.981218   -1.339209   -0.090211
 C   -1.698582    0.000000    0.000000
 C   -2.411335    0.962787   -0.734509
 C   -3.787295    0.944851   -0.748167
 C   -4.475943    0.000000    0.000000
 C   -3.787295   -0.944851    0.748166
 C   -2.411335   -0.962787    0.734508
 H   -1.876032   -1.674781    1.343957
 H   -4.329724   -1.665066    1.342946
 H   -5.556833    0.000000    0.000000
 H   -4.329723    1.665066   -1.342947
 H   -1.876032    1.674781   -1.343958
 H    3.981218    1.339208    0.090211
 H    3.409817    3.738669    0.211090

PhFl+ triplet
Charge=+1, Multiplicity=+3
 C   -2.693368    2.953212   -0.153390
 C   -2.993405    1.625449   -0.071907
 C   -1.932084    0.702178   -0.022828
 C   -0.557219    1.147883   -0.038979
 C   -0.283049    2.501305   -0.150437
 C   -1.345056    3.384977   -0.201950
 H   -1.144786    4.443841   -0.290102
 H    0.730437    2.865570   -0.213740
 C    0.307199    0.000000    0.000000
 C   -0.557219   -1.147883    0.038979
 C   -1.932084   -0.702178    0.022828
 C   -2.993405   -1.625449    0.071907
 C   -2.693369   -2.953212    0.153390
 C   -1.345056   -3.384977    0.201950
 C   -0.283050   -2.501305    0.150437
 H    0.730437   -2.865570    0.213740
 H   -1.144786   -4.443841    0.290102
 H   -3.481351   -3.690483    0.195278
 H   -4.019426   -1.287491    0.053037
 C    1.748438    0.000000    0.000000
 C    2.464076    0.961166    0.726284
 C    3.842805    0.952501    0.731604
 C    4.536155    0.000000    0.000000
 C    3.842805   -0.952501   -0.731604
 C    2.464076   -0.961167   -0.726284
 H    1.933210   -1.683624   -1.328706
 H    4.381990   -1.685972   -1.313555
 H    5.616713    0.000000    0.000000
 H    4.381990    1.685972    1.313555
 H    1.933210    1.683624    1.328706
 H   -4.019426    1.287491   -0.053036
 H   -3.481350    3.690483   -0.195278

HOFl+ singlet
Charge=+1, Multiplicity=+1
 C   -1.112068    3.131725    0.000000
 C   -2.351901    2.515051    0.000000
 C   -2.440536    1.129882    0.000000
 C   -1.262103    0.406167    0.000000
 C   -1.027866   -1.015090    0.000000
 C    0.379984   -1.274364    0.000000
 C    1.069086   -2.474175    0.000000
 C    2.456366   -2.418032    0.000000
 C    3.103960   -1.194270    0.000000
 C    2.402277    0.020195    0.000000
 C    1.037377   -0.027612    0.000000
 C    0.000000    1.033547    0.000000
 C    0.081111    2.398147    0.000000
 H    1.032281    2.910304    0.000000
 H    2.940388    0.956921    0.000000
 H    4.184815   -1.172225    0.000000
 H    3.033279   -3.330567    0.000000
 H    0.546812   -3.420391    0.000000
 O   -1.901152   -1.958168    0.000000
 H   -2.816858   -1.643226    0.000000
 H   -3.412347    0.652540    0.000000
 H   -3.250456    3.113359    0.000000
 H   -1.062822    4.211598    0.000000

HOFl+ triplet
Charge=+1, Multiplicity=+3
 C   -1.092288    3.117006    0.000000
 C   -2.347097    2.457811    0.000000
 C   -2.454814    1.080472    0.000000
 C   -1.287063    0.336344    0.000000
 C   -1.048358   -1.069112    0.000000
 C    0.358967   -1.281781    0.000000
 C    1.107139   -2.443748    0.000000
 C    2.483688   -2.318283    0.000000
 C    3.130598   -1.051777    0.000000
 C    2.409891    0.103952    0.000000
 C    1.002350    0.014660    0.000000
 C    0.000000    0.998782    0.000000
 C    0.071245    2.405147    0.000000
 H    1.028121    2.906841    0.000000
 H    2.901820    1.065757    0.000000
 H    4.210054   -1.020303    0.000000
 H    3.095725   -3.209536    0.000000
 H    0.634291   -3.414642    0.000000
 O   -1.912057   -2.065442    0.000000
 H   -2.830069   -1.772497    0.000000
 H   -3.431703    0.617059    0.000000
 H   -3.246645    3.057407    0.000000
 H   -1.070684    4.196606    0.000000

Ph5Cp+ singlet
Charge=+1, Multiplicity=+1
 C    0.623652   -1.010829    0.354777
 C    0.000000    0.000000    1.197105
 C   -0.623652    1.010829    0.354777
 C   -0.400212    0.657247   -0.933556
 C    0.400212   -0.657247   -0.933556
 C    0.780770   -1.379068   -2.128673
 C    2.043520   -1.974581   -2.231983
 C    2.392718   -2.672901   -3.366559
 C    1.479481   -2.823674   -4.401514
 C    0.219624   -2.257695   -4.304317
 C   -0.124399   -1.523759   -3.186827
 H   -1.108670   -1.087039   -3.118645
 H   -0.495207   -2.381855   -5.104761
 H    1.752820   -3.384397   -5.284138
 H    3.378070   -3.108809   -3.446019
 H    2.753391   -1.866434   -1.426531
 C   -0.780770    1.379068   -2.128673
 C    0.124399    1.523759   -3.186827
 C   -0.219624    2.257695   -4.304317
 C   -1.479481    2.823674   -4.401514
 C   -2.392718    2.672901   -3.366559
 C   -2.043520    1.974581   -2.231983
 H   -2.753391    1.866434   -1.426531
 H   -3.378070    3.108809   -3.446019
 H   -1.752820    3.384397   -5.284138
 H    0.495207    2.381855   -5.104761
 H    1.108670    1.087039   -3.118645
 C   -1.365247    2.198697    0.823974
 C   -0.890616    3.476083    0.550367
 C   -1.590178    4.589417    0.980626
 C   -2.771796    4.437724    1.687261
 C   -3.252721    3.167907    1.960763
 C   -2.553204    2.054089    1.531862
 H   -2.934102    1.064335    1.745039
 H   -4.176841    3.044067    2.507299
 H   -3.318080    5.307738    2.022576
 H   -1.211472    5.578059    0.763425
 H    0.030416    3.596699   -0.003190
 C    0.000000    0.000000    2.621205
 C    0.000000    1.212839    3.342018
 C    0.030871    1.205520    4.715617
 C    0.000000    0.000000    5.404208
 C   -0.030871   -1.205520    4.715617
 C    0.000000   -1.212839    3.342018
 H   -0.021078   -2.151271    2.814389
 H   -0.067305   -2.139145    5.257268
 H    0.000000    0.000000    6.485430
 H    0.067305    2.139145    5.257268
 H    0.021078    2.151271    2.814389
 C    1.365247   -2.198697    0.823974
 C    2.553204   -2.054089    1.531862
 C    3.252721   -3.167907    1.960763
 C    2.771796   -4.437724    1.687261
 C    1.590178   -4.589417    0.980626
 C    0.890616   -3.476083    0.550367
 H   -0.030416   -3.596699   -0.003190
 H    1.211472   -5.578059    0.763425
 H    3.318080   -5.307738    2.022576
 H    4.176841   -3.044067    2.507299
 H    2.934102   -1.064335    1.745039
 
Ph5Cp+ singlet (distorted)
Charge=+1, Multiplicity=+1
 C    0.075156    0.765236   -0.972800
 C    0.000000    1.189123    0.315789
 C    0.000000    0.000000    1.151715
 C    0.000000   -1.189123    0.315789
 C   -0.075156   -0.765236   -0.972800
 C   -0.446720   -1.513376   -2.149909
 C   -1.269858   -0.909675   -3.113620
 C   -1.713540   -1.623970   -4.206567
 C   -1.315305   -2.938531   -4.383587
 C   -0.483575   -3.544092   -3.451944
 C   -0.063857   -2.848090   -2.340290
 H    0.583996   -3.327302   -1.626566
 H   -0.163887   -4.566069   -3.595493
 H   -1.648930   -3.492272   -5.249769
 H   -2.365091   -1.151500   -4.927163
 H   -1.587308    0.113274   -2.987563
 C   -0.189490   -2.571282    0.811521
 C    0.874211   -3.466278    0.847981
 C    0.695278   -4.751875    1.326279
 C   -0.551888   -5.157651    1.772710
 C   -1.616185   -4.273333    1.738761
 C   -1.435430   -2.985777    1.263418
 H   -2.269970   -2.298272    1.238669
 H   -2.591921   -4.586207    2.082287
 H   -0.693438   -6.162086    2.145315
 H    1.530086   -5.437958    1.350397
 H    1.850627   -3.148741    0.505302
 C    0.000000    0.000000    2.577906
 C   -0.636005    1.030237    3.299188
 C   -0.652409    1.013581    4.673205
 C    0.000000    0.000000    5.362250
 C    0.652409   -1.013581    4.673205
 C    0.636005   -1.030237    3.299188
 H    1.143635   -1.819200    2.771799
 H    1.166606   -1.793900    5.214640
 H    0.000000    0.000000    6.443463
 H   -1.166606    1.793900    5.214640
 H   -1.143635    1.819200    2.771799
 C    0.189490    2.571282    0.811521
 C    1.435430    2.985777    1.263418
 C    1.616185    4.273333    1.738761
 C    0.551888    5.157651    1.772710
 C   -0.695278    4.751875    1.326279
 C   -0.874211    3.466278    0.847981
 H   -1.850627    3.148741    0.505302
 H   -1.530086    5.437958    1.350397
 H    0.693438    6.162086    2.145315
 H    2.591921    4.586207    2.082287
 H    2.269970    2.298272    1.238669
 C    0.446720    1.513376   -2.149909
 C    1.269858    0.909675   -3.113620
 C    1.713540    1.623970   -4.206567
 C    1.315305    2.938531   -4.383587
 C    0.483575    3.544092   -3.451944
 C    0.063857    2.848090   -2.340290
 H   -0.583996    3.327302   -1.626566
 H    0.163887    4.566069   -3.595493
 H    1.648930    3.492272   -5.249769
 H    2.365091    1.151500   -4.927163
 H    1.587308   -0.113274   -2.987563

Ph5Cp+ singlet (transition state)
Charge=+1, Multiplicity=+1
 C   -1.031407    0.449629    0.425102
 C   -0.613738    0.266178   -1.018858
 C    0.613738   -0.266178   -1.018858
 C    1.031407   -0.449629    0.425102
 C    0.000000    0.000000    1.253328
 C    0.000000    0.000000    2.732297
 C    0.000000    1.198653    3.435763
 C   -0.000679    1.198446    4.819442
 C    0.000000    0.000000    5.513911
 C    0.000679   -1.198446    4.819442
 C    0.000000   -1.198653    3.435763
 H   -0.001004   -2.136152    2.896265
 H   -0.000388   -2.136317    5.356519
 H    0.000000    0.000000    6.594545
 H    0.000388    2.136317    5.356519
 H    0.001004    2.136152    2.896265
 C    2.277781   -1.016335    0.835756
 C    2.920322   -0.577265    2.009447
 C    4.121665   -1.124422    2.389895
 C    4.682873   -2.156295    1.646929
 C    4.051203   -2.623223    0.504645
 C    2.875324   -2.044492    0.082774
 H    2.389992   -2.413310   -0.805339
 H    4.484082   -3.433738   -0.062968
 H    5.617671   -2.598020    1.962809
 H    4.623524   -0.757766    3.273268
 H    2.486429    0.218556    2.592193
 C    1.439727   -0.588937   -2.187720
 C    2.718068   -0.051526   -2.320968
 C    3.481342   -0.331431   -3.439251
 C    2.983509   -1.161727   -4.429445
 C    1.714531   -1.704162   -4.302326
 C    0.943737   -1.414948   -3.192521
 H   -0.048026   -1.833595   -3.098619
 H    1.323003   -2.353367   -5.072408
 H    3.582881   -1.385231   -5.300444
 H    4.467662    0.099145   -3.537049
 H    3.112445    0.598149   -1.552095
 C   -1.439727    0.588937   -2.187720
 C   -0.943737    1.414948   -3.192521
 C   -1.714531    1.704162   -4.302326
 C   -2.983509    1.161727   -4.429445
 C   -3.481342    0.331431   -3.439251
 C   -2.718068    0.051526   -2.320968
 H   -3.112445   -0.598149   -1.552095
 H   -4.467662   -0.099145   -3.537049
 H   -3.582881    1.385231   -5.300444
 H   -1.323003    2.353367   -5.072408
 H    0.048026    1.833595   -3.098619
 C   -2.277781    1.016335    0.835756
 C   -2.875324    2.044492    0.082774
 C   -4.051203    2.623223    0.504645
 C   -4.682873    2.156295    1.646929
 C   -4.121665    1.124422    2.389895
 C   -2.920322    0.577265    2.009447
 H   -2.486429   -0.218556    2.592193
 H   -4.623524    0.757766    3.273268
 H   -5.617671    2.598020    1.962809
 H   -4.484082    3.433738   -0.062968
 H   -2.389992    2.413310   -0.805339

Ph5Cp+ triplet
Charge=+1, Multiplicity=+3
 C    0.000000    1.213037    0.000000
 C    1.153667    0.374849    0.000000
 C    0.713005   -0.981367    0.000000
 C   -0.713005   -0.981367    0.000000
 C   -1.153667    0.374849    0.000000
 C   -2.537007    0.824324    0.000000
 C   -2.956442    1.826862    0.878188
 C   -4.273024    2.239626    0.886903
 C   -5.182019    1.683740    0.000000
 C   -4.773369    0.699725   -0.886903
 C   -3.465614    0.259791   -0.878188
 H   -3.153997   -0.510748   -1.567582
 H   -5.478689    0.270572   -1.583803
 H   -6.209851    2.017703    0.000000
 H   -4.591391    3.001395    1.583803
 H   -2.251427    2.267077    1.567582
 C   -1.567957   -2.158107    0.000000
 C   -2.651039   -2.247212    0.878188
 C   -3.450448   -3.371805    0.886903
 C   -3.202664   -4.408088    0.000000
 C   -2.140530   -4.323516   -0.886903
 C   -1.318010   -3.215715   -0.878188
 H   -0.488888   -3.157460   -1.567582
 H   -1.950337   -5.126932   -1.583803
 H   -3.837899   -5.282415    0.000000
 H   -4.273314   -3.439190    1.583803
 H   -2.851848   -1.440669    1.567582
 C    1.567957   -2.158107    0.000000
 C    1.318010   -3.215715    0.878188
 C    2.140530   -4.323516    0.886903
 C    3.202664   -4.408088    0.000000
 C    3.450448   -3.371805   -0.886903
 C    2.651039   -2.247212   -0.878188
 H    2.851848   -1.440669   -1.567582
 H    4.273314   -3.439190   -1.583803
 H    3.837899   -5.282415    0.000000
 H    1.950337   -5.126932    1.583803
 H    0.488888   -3.157460    1.567582
 C    2.537007    0.824324    0.000000
 C    3.465614    0.259791    0.878188
 C    4.773369    0.699725    0.886903
 C    5.182019    1.683740    0.000000
 C    4.273024    2.239626   -0.886903
 C    2.956442    1.826862   -0.878188
 H    2.251427    2.267077   -1.567582
 H    4.591391    3.001395   -1.583803
 H    6.209851    2.017703    0.000000
 H    5.478689    0.270572    1.583803
 H    3.153997   -0.510748    1.567582
 C    0.000000    2.667567    0.000000
 C    0.823858    3.376275    0.878188
 C    0.809574    4.755970    0.886903
 C    0.000000    5.448697    0.000000
 C   -0.809574    4.755970   -0.886903
 C   -0.823858    3.376275   -0.878188
 H   -1.460389    2.841800   -1.567582
 H   -1.435679    5.294154   -1.583803
 H    0.000000    6.529424    0.000000
 H    1.435679    5.294154    1.583803
 H    1.460389    2.841800    1.567582

HOPh4Cp+ singlet
Charge=+1, Multiplicity=+1
 C   -1.234343   -0.903193    0.104141
 C   -0.770175    0.366202    0.043678
 C   -1.550456    1.578594   -0.031249
 C   -2.728275    1.699910    0.716662
 C   -3.490261    2.843411    0.631813
 C   -3.111790    3.869143   -0.224614
 C   -1.959976    3.753861   -0.984553
 C   -1.171166    2.625891   -0.878590
 H   -0.276344    2.542779   -1.475330
 H   -1.671167    4.548489   -1.656919
 H   -3.718496    4.760637   -0.297393
 H   -4.384776    2.939311    1.229924
 H   -3.024279    0.901805    1.380910
 C    0.779040    0.309958   -0.016197
 C    1.162169   -0.987964   -0.072685
 C   -0.065551   -1.745668    0.002028
 O   -0.098450   -3.024213   -0.036525
 H   -1.014709   -3.352793    0.052731
 C    2.500772   -1.599029   -0.042266
 C    2.862632   -2.544578   -0.995336
 C    4.121810   -3.117091   -0.967095
 C    5.026467   -2.755200    0.015999
 C    4.668510   -1.820672    0.974529
 C    3.412654   -1.245534    0.947465
 H    3.135714   -0.518959    1.698311
 H    5.369213   -1.542448    1.748717
 H    6.009283   -3.203911    0.038449
 H    4.396369   -3.846586   -1.715479
 H    2.162913   -2.827161   -1.769907
 C    1.631897    1.476731    0.042678
 C    2.786509    1.541730   -0.745360
 C    3.610625    2.643167   -0.679298
 C    3.318022    3.680150    0.196518
 C    2.188540    3.619476    0.995263
 C    1.338133    2.535159    0.908731
 H    0.460132    2.494989    1.535028
 H    1.965623    4.422309    1.682854
 H    3.974138    4.537026    0.254738
 H    4.488882    2.695026   -1.306267
 H    3.019659    0.731289   -1.419469
 C   -2.588965   -1.476039    0.067508
 C   -3.477261   -1.159142   -0.957032
 C   -4.726104   -1.747012   -1.000155
 C   -5.101644   -2.666379   -0.031493
 C   -4.225406   -2.992984    0.986870
 C   -2.973595   -2.399111    1.039063
 H   -2.311752   -2.620731    1.868058
 H   -4.516614   -3.700272    1.750079
 H   -6.078788   -3.125697   -0.072354
 H   -5.409777   -1.493451   -1.797703
 H   -3.184517   -0.450679   -1.718921

HOPh4Cp+ triplet
Charge=+1, Multiplicity=+3
 C   -1.156019   -1.012115    0.004322
 C   -0.691343    0.325015    0.030637
 C   -1.546770    1.508027    0.054957
 C   -2.599064    1.590449    0.966709
 C   -3.411607    2.706563    0.994876
 C   -3.201075    3.741511    0.097686
 C   -2.167084    3.662055   -0.821694
 C   -1.336327    2.559208   -0.837381
 H   -0.530068    2.504413   -1.553986
 H   -2.005557    4.464528   -1.526949
 H   -3.843522    4.610336    0.114557
 H   -4.213711    2.768274    1.716162
 H   -2.769592    0.783950    1.665314
 C    0.729345    0.310010   -0.002256
 C    1.175147   -1.060017   -0.043591
 C   -0.013251   -1.846298   -0.073993
 O   -0.019775   -3.157741   -0.161461
 H   -0.927977   -3.495933   -0.175178
 C    2.516006   -1.570717    0.036367
 C    2.856896   -2.786370   -0.581584
 C    4.142143   -3.273417   -0.502548
 C    5.106632   -2.584026    0.219024
 C    4.780801   -1.395660    0.858405
 C    3.506883   -0.885254    0.761533
 H    3.261063    0.030605    1.274142
 H    5.526412   -0.869253    1.436323
 H    6.111355   -2.976221    0.288463
 H    4.396741   -4.197330   -1.001135
 H    2.114443   -3.329712   -1.143231
 C    1.584034    1.485909   -0.029852
 C    2.622381    1.578814   -0.960334
 C    3.416608    2.706104   -1.007592
 C    3.206718    3.741659   -0.109954
 C    2.188040    3.653658    0.826395
 C    1.370265    2.542509    0.857973
 H    0.573660    2.481196    1.584466
 H    2.027737    4.457309    1.530471
 H    3.837376    4.618731   -0.140631
 H    4.204716    2.776915   -1.743248
 H    2.791554    0.771955   -1.658472
 C   -2.522499   -1.516270   -0.034311
 C   -3.469784   -0.957217   -0.893715
 C   -4.745963   -1.478536   -0.953606
 C   -5.102906   -2.552237   -0.151616
 C   -4.176302   -3.107832    0.714001
 C   -2.891546   -2.598830    0.769928
 H   -2.190804   -3.005899    1.488698
 H   -4.455782   -3.932015    1.354298
 H   -6.105589   -2.952153   -0.198844
 H   -5.468755   -1.045389   -1.629923
 H   -3.197656   -0.122540   -1.522322
